# Supplementary material for: Pepper Leaf Extracts Alleviate HFD-Induced Metabolic Disorders via Microbiota-Driven Intestinal Barrier Repair and Bile Acid Reprogramming
Source: Nutrients. 2026 Mar 30;18(7):1105. doi: 10.3390/nu18071105 (PMC13075201; doi:10.3390/nu18071105)
Supplement: Supplementary file 1 [file nutrients-18-01105-s001.zip]

Archive with 1 entries (1 files):
- nutrients-4102507-supplementary.pdf
